# Supplementary material for: Rare coding variant analysis in a large cohort of Ashkenazi Jewish families with inflammatory bowel disease
Source: Hum Genet. 2018 Aug 22;137(9):723–34. doi: 10.1007/s00439-018-1927-7 (PMC6153494; doi:10.1007/s00439-018-1927-7)
Supplement: Supplementary file 2 — Supplementary Table 1 (XLSX 15 KB) [file 439_2018_1927_MOESM2_ESM.xlsx]

## Sheet: Supplementary_Table_1
Family	IBD_n	CD_n
182a	8	8
HFAM319	7	4
79	6	5
HFAM309	5	5
135a	5	5
17	5	5
32	5	5
14	5	4
D	5	4
189	5	3
216	5	3
10	5	2
98	5	2
26	5	1
8	5	0
HFAM322	4	4
103	4	4
112	4	4
205a	4	4
24	4	3
7	4	3
185	4	3
16	4	2
18a	4	2
207	4	2
20a	4	1
171a	3	3
15	3	3
81	3	3
171b	3	3
2	3	3
3	3	3
4	3	3
11	3	3
25	3	3
28	3	3
30	3	3
76	3	3
92	3	3
102	3	3
145	3	3
151	3	3
165	3	3
187	3	3
193	3	3
221	3	3
HFAM306	3	2
6	3	2
12	3	2
34	3	2
48	3	2
200	3	2
220	3	2
182c	3	1
HFAM324	3	1
9	3	1
31	3	1
36	3	1
82	3	1
129	3	1
134	3	1
188	3	1
203	3	1
238	3	1
239	3	1
23	3	0
176	3	0
214	3	0
87	2	2
167	2	2
240	2	2
27a	2	2
27b	2	2
29	2	2
37	2	2
38	2	2
40	2	2
43	2	2
44	2	2
45	2	2
46	2	2
47	2	2
50	2	2
54	2	2
58	2	2
65	2	2
66	2	2
67	2	2
69	2	2
70	2	2
74	2	2
75	2	2
77a	2	2
77b	2	2
83	2	2
85	2	2
86	2	2
97	2	2
101	2	2
107	2	2
109	2	2
111	2	2
113	2	2
123	2	2
128	2	2
131	2	2
141	2	2
144	2	2
146	2	2
148	2	2
149	2	2
157	2	2
159	2	2
160	2	2
162	2	2
163	2	2
166	2	2
169	2	2
171c	2	2
174	2	2
178	2	2
179	2	2
184	2	2
190	2	2
195	2	2
197	2	2
198	2	2
201	2	2
205b	2	2
208	2	2
210	2	2
219	2	2
224	2	2
226	2	2
228	2	2
231	2	2
21	2	1
22	2	1
35	2	1
39	2	1
51	2	1
52	2	1
53	2	1
56	2	1
57	2	1
59	2	1
61	2	1
63	2	1
64	2	1
71	2	1
72	2	1
89	2	1
90	2	1
100	2	1
114	2	1
115	2	1
127	2	1
139	2	1
143	2	1
152	2	1
156	2	1
164	2	1
180	2	1
183	2	1
194	2	1
223	2	1
33	2	0
18b	2	0
19	2	0
42	2	0
49	2	0
55	2	0
60	2	0
62	2	0
80	2	0
88	2	0
93	2	0
94	2	0
95	2	0
96	2	0
99	2	0
104	2	0
105	2	0
106	2	0
110	2	0
117	2	0
120	2	0
121	2	0
136	2	0
138	2	0
153	2	0
155	2	0
161	2	0
170	2	0
175	2	0
181	2	0
215	2	0
217	2	0
230	2	0
