# Supplementary material for: Rare coding variant analysis in a large cohort of Ashkenazi Jewish families with inflammatory bowel disease
Source: Hum Genet. 2018 Aug 22;137(9):723–34. doi: 10.1007/s00439-018-1927-7 (PMC6153494; doi:10.1007/s00439-018-1927-7)
Supplement: Supplementary file 3 — Supplementary Table 2 (XLSX 12 KB) [file 439_2018_1927_MOESM3_ESM.xlsx]

## Sheet: Supplementary_Table_2
PHENOTYPE	CHR	START	END	n	GENE
CD	16	46723598	53671754	158	ORC6 RP11-480G7.1 MYLK3 RP11-480G7.2 C16orf87 CKBP1 RP11-480G7.3 GPT2 DNAJA2 RP11-169E6.1 RP11-169E6.4 RP11-169E6.3 NETO2 snoU13 RP11-329J18.2 RPL23AP72 ITFG1 RP11-329J18.3 RP11-329J18.4 RP11-474B12.1 Y_RNA RNA5SP424 PHKB RNA5SP425 RP11-177N22.3 RP11-177N22.2 EIF4BP5 NDUFA5P11 RP11-523L20.2 CTB-55P19.1 AC140542.2 RP11-523L20.1 RP11-3M1.3 ABCC12 RP11-3M1.1 ABCC11 LONP2 UBA52P8 SIAH1 RN7SL54P AC023…
IBD	9	96392371	101340301	121	PHF2 MIR4291 RP11-53B5.1 BARX1 RP11-231K24.2 PTPDC1 CYCSP24 RP11-2B6.3 MIRLET7A1 MIRLET7F1 RP11-2B6.2 MIRLET7DHG MIRLET7D snoU13 RNU6-677P ZNF169 VDAC1P11 NUTM2F RP11-307E17.8 RP11-307E17.9 HIATL1 RP11-533K9.3 RNU6-669P PCAT7 FBP2 FBP1 C9orf3 MIR2278 RP11-49O14.3 RP11-49O14.2 RP11-54O15.3 MIR23B MIR27B MIR3074 FANCC RP11-80I15.4 RP11-80I15.1 RNA5SP288 snoU13 RP11-173G21.1 RP11-435O5.7 MT1P1 RP11-…
IBD	13	86369120	96293631	80	SLITRK6 MOB1AP1 RP11-30L8.1 DDX6P2 TXNL1P1 LINC00430 UBBP5 LIN28AP2 RP11-342C20.2 MIR4500HG RP11-29P20.1 MIR4500 SLITRK5 LINC00397 RP11-471M2.3 TET1P1 RP11-545P6.2 AL354896.1 RPL29P29 LINC00433 LINC00560 GRPEL2P1 LINC01047 TRIM60P13 LINC00440 SP3P LINC01040 LINC00353 RP11-75N6.3 RPL7L1P1 SNORD38 PEX12P1 LINC00559 RNA5SP34 FAR1P1 KRT18P27 MIR622 LINC01049 RNU6-75P LINC00410 BRK1P2 LINC00380 LINC00…
