# Supplementary material for: Rare coding variant analysis in a large cohort of Ashkenazi Jewish families with inflammatory bowel disease
Source: Hum Genet. 2018 Aug 22;137(9):723–34. doi: 10.1007/s00439-018-1927-7 (PMC6153494; doi:10.1007/s00439-018-1927-7)
Supplement: Supplementary file 4 — Supplementary Table 3 (XLSX 15 KB) [file 439_2018_1927_MOESM4_ESM.xlsx]

## Sheet: Column_Definitions
Field	Definition
VARIANT_ID	Chromosome _ genome position (build 37) _ reference allele _ alternate allele
Consequence	Variant consequence
Gene	Ensembl gene identifier
Feature	Ensembl transcript identifier
Protein_position	Protein position of alteration
Amino_acids	Amino acid change
Existing_variation	dbSNP identifier, if available
IMPACT	Ensembl Variant Effect Predictor impact
SYMBOL	Gene symbol
CAROL	Combined Annotation scoRing toOL (CAROL) - in silico deleteriousness prediction
CADD	CADD score - in silico deleteriousness prediction
gnomade_AF_ASJ	Allele frequency of variant in Ashkenazi Jewish cohort within gnomAD exomes (n = 4,925)
gnomade_AF_NFE	Allele frequency of variant in non-Finnish Europeans within gnomAD exomes (n = 55,860)
UCLex-pAJ	Allele frequency in 500 non-IBD unrelated individuals most proximal to Ashkenazi Jews by principle component analysis
R.CD_P	AJ replication, CD/control association p-value
R.CD_OR	AJ replication, CD/control association odds ratio
R.CD_SE	AJ replication, CD/control association odds ratio - standard error
R.CD_CaAC	AJ replication, alternate allele count in CD
R.CD_CaNAC	AJ replication, reference allele count in CD
R.CD_CaAF	AJ replication, alternate allele frequency in CD
R.CD_CoAC	AJ replication, alternate allele count in CD controls
R.CD_CoNAC	AJ replication, reference allele count in CD controls
R.CD_CoAF	AJ replication, alternate allele frequency in controls
CD_urel_af	Alternate allele frequency in unrelated CD cases in the study cohort
IBD_urel_af	Alternate allele frequency in unrelated IBD cases in the study cohort
UC_urel_af	Alternate allele frequency in unrelated UC cases in the study cohort
lfam_n	The number of large families (lfams) where at least one affected individual has the variant
sfam_n	The number of small families where at least one affected individual has the variant

## Sheet: STable3_Results
VARIANT_ID	Consequence	Gene	Feature	Protein_position	Amino_acids	Existing_variation	IMPACT	SYMBOL	CAROL	CADD	gnomade_AF_ASJ	gnomade_AF_NFE	UCLex-pAJ	R.CD_P	R.CD_OR	R.CD_SE	R.CD_CaAC	R.CD_CaNAC	R.CD_CaAF	R.CD_CoAC	R.CD_CoNAC	R.CD_CoAF	CD_urel_af	IBD_urel_af	UC_urel_af	lfam_n	sfam_n
16_50744565_T_G	missense_variant	ENSG00000167207	ENST00000300589	248	L/R	rs104895423	MODERATE	NOD2	Deleterious(1.000)	25.3	0.00548223	0.000546331	0.00476695	0.00871	2.13	0.0721	24	2548	0.00933126	32	7200	0.00442478	0.00480769	0.00660377	0.00724638	0	5
16_50744688_A_G	missense_variant	ENSG00000167207	ENST00000300589	289	N/S	rs5743271	MODERATE	NOD2	Neutral(0.883)	0.026	0.000914262	0.00671093	0.00214362	0.117	2.44	0.288	6	2564	0.00233463	7	7221	0.000968456	0.00321543	0.00190114	0	2	1
16_50744892_A_C	missense_variant	ENSG00000167207	ENST00000300589	357	D/A	rs104895469	MODERATE	NOD2	Deleterious(1.000)	20.8	0.00477254	5.37172e-05	0.00628272										0.00801282	0.00660377	0.00483092	1	5
16_50745656_G_A	missense_variant	ENSG00000167207	ENST00000300589	612	A/T	rs104895438	MODERATE	NOD2	Deleterious(1.000)	24.6	0.00741267	0.000232829	0.0120798	4.3e-10	4.82	0.0654	41	2531	0.0159409	24	7208	0.00331858	0.014377	0.0112994	0.00724638	1	8
16_50745926_C_T	missense_variant	ENSG00000167207	ENST00000300589	702	R/W	rs2066844	MODERATE	NOD2	Deleterious(0.990)	24.1	0.0218501	0.0430668	0.0352423	3.43e-05	1.79	0.0183	91	2481	0.035381	145	7055	0.0201389	0.041806	0.0324803	0.0175879	4	19
16_50750810_A_G	missense_variant	ENSG00000167207	ENST00000300589	852	N/S	rs104895467	MODERATE	NOD2	Deleterious(0.987)	23.6	0.0164467	0.000787683	0.0276618	0.000373	1.82	0.0268	62	2510	0.0241058	97	7131	0.01342	0.0367412	0.0254237	0.00724638	3	16
16_50763778_G_GC	frameshift_variant	ENSG00000167207	ENST00000300589	1006	A/AX	rs2066847	HIGH	NOD2		35	0.034742	0.0231923	0.0537975	2.67e-26	3.24	0.0119	185	2387	0.0719285	169	7061	0.0233748	0.0750799	0.0527307	0.0217391	3	30
