# Supplementary material for: Rare coding variant analysis in a large cohort of Ashkenazi Jewish families with inflammatory bowel disease
Source: Hum Genet. 2018 Aug 22;137(9):723–34. doi: 10.1007/s00439-018-1927-7 (PMC6153494; doi:10.1007/s00439-018-1927-7)
Supplement: Supplementary file 5 — Supplementary Table 4 (XLSX 16 KB) [file 439_2018_1927_MOESM5_ESM.xlsx]

## Sheet: Column_Definitions
Field	Definition
VARIANT_ID	Chromosome _ genome position (build 37) _ reference allele _ alternate allele
Consequence	Variant consequence
Gene	Ensembl gene identifier
Feature	Ensembl transcript identifier
Protein_position	Protein position of alteration
Amino_acids	Amino acid change
Existing_variation	dbSNP identifier, if available
IMPACT	Ensembl Variant Effect Predictor impact
SYMBOL	Gene symbol
CAROL	Combined Annotation scoRing toOL (CAROL) - in silico deleteriousness prediction
CADD	CADD score - in silico deleteriousness prediction
gnomade_AF_ASJ	Allele frequency of variant in Ashkenazi Jewish cohort within gnomAD exomes (n = 4,925)
gnomade_AF_NFE	Allele frequency of variant in non-Finnish Europeans within gnomAD exomes (n = 55,860)
UCLex-pAJ	Allele frequency in 500 non-IBD unrelated individuals most proximal to Ashkenazi Jews by principle component analysis
fam_contrib_n	The number of families contributing to the linkage signal (LOD > 0) with at least two affected individuals with the variant
R.CD_P	AJ replication, CD/control association p-value
R.CD_OR	AJ replication, CD/control association odds ratio
R.CD_SE	AJ replication, CD/control association odds ratio - standard error
R.CD_CaAC	AJ replication, alternate allele count in CD
R.CD_CaNAC	AJ replication, reference allele count in CD
R.CD_CoAC	AJ replication, alternate allele count in CD controls
R.CD_CoNAC	AJ replication, reference allele count in CD controls
R.IBD_P	AJ replication, IBD/control association p-value
R.IBD_OR	AJ replication, IBD/control association odds ratio
R.IBD_SE	AJ replication, IBD/control association odds ratio - standard error
R.IBD_CaAC	AJ replication, alternate allele count in IBD
R.IBD_CaNAC	AJ replication, reference allele count in IBD
R.IBD_CoAC	AJ replication, alternate allele count in IBD controls
R.IBD_CoNAC	AJ replication, reference allele count in IBD controls
R.UC_P	AJ replication, UC/control association p-value
R.UC_OR	AJ replication, UC/control association odds ratio
R.UC_SE	AJ replication, UC/control association odds ratio - standard error
R.UC_CaAC	AJ replication, alternate allele count in UC
R.UC_CaNAC	AJ replication, reference allele count in UC
R.UC_CoAC	AJ replication, alternate allele count in UC controls
R.UC_CoNAC	AJ replication, reference allele count in UC controls

## Sheet: STable4_Results
VARIANT_ID	Consequence	Gene	Feature	Protein_position	Amino_acids	Existing_variation	IMPACT	SYMBOL	CAROL	CADD	gnomade_AF_ASJ	gnomade_AF_NFE	UCLex-pAJ	fam_contrib_n	R.CD_P	R.CD_OR	R.CD_SE	R.CD_CaAC	R.CD_CaNAC	R.CD_CoAC	R.CD_CoNAC	R.IBD_P	R.IBD_OR	R.IBD_SE	R.IBD_CaAC	R.IBD_CaNAC	R.IBD_CoAC	R.IBD_CoNAC	R.UC_P	R.UC_OR	R.UC_SE	R.UC_CaAC	R.UC_CaNAC	R.UC_CoAC	R.UC_CoNAC
16_50750810_A_G	missense_variant	ENSG00000167207	ENST00000300589	852	N/S	rs104895467	MODERATE	NOD2	Deleterious(0.987)	23.6	0.0164467	0.000787683	0.0021645	6	0.000373	1.82	0.0268	62	2510	97	7131	0.00825	1.54	0.0255	77	3655	82	5986	1	0.983	0.0822	14	1072	82	5996
16_50745926_C_T	missense_variant	ENSG00000167207	ENST00000300589	702	R/W	rs2066844	MODERATE	NOD2	Deleterious(0.990)	24.1	0.0218501	0.0430668	0.0359043	6	3.43e-05	1.79	0.0183	91	2481	145	7055	0.000235	1.64	0.0173	118	3616	118	5920	0.482	1.19	0.0487	25	1063	119	5929
16_48204130_C_T	splice_acceptor_variant	ENSG00000121270	ENST00000394747			rs60681475	HIGH	ABCC11		24.1	0.0196258	0.0157415	0.0158371	4	0.555	1.11	0.0271	52	2510	133	7085	1	0.994	0.0233	70	3650	115	5945	0.322	0.747	0.0743	15	1069	115	5955
13_95863008_C_A	missense_variant	ENSG00000125257	ENST00000376887	187	G/W	rs11568658	MODERATE	ABCC4	Deleterious(1.000)	33	0.0404718	0.0232127	0.0399516	4	0.161	0.841	0.0148	91	2477	303	6909	0.112	0.843	0.0117	135	3591	259	5795	0.743	0.934	0.028	43	1041	259	5805
16_50338341_C_T	missense_variant	ENSG00000121281	ENST00000394697	480	A/V	rs61731915	MODERATE	ADCY7	Deleterious(0.999)	34	0.0198187	0.00487288	0.0109718	3	1	1.01	0.028	49	2483	137	6965	0.223	1.21	0.0223	79	3593	107	5855	0.0885	1.49	0.0455	28	1040	107	5865
16_50763778_G_GC	frameshift_variant	ENSG00000167207	ENST00000300589	1006	A/AX	rs2066847	HIGH	NOD2		35	0.034742	0.0231923	0.0115741	3	2.67e-26	3.24	0.0119	185	2387	169	7061	2.22e-16	2.45	0.0121	210	3522	144	5926	0.664	0.901	0.0505	23	1063	145	5935
16_49430534_G_A	missense_variant	ENSG00000166152	ENST00000299191	199	E/K	rs72776789	MODERATE	C16orf78	Deleterious(0.993)	26.7	0.0418784	0.0168481	0.0353535	3	1	1.01	0.0132	107	2459	300	6916	0.159	0.857	0.0113	141	3585	266	5790	0.0261	0.668	0.0356	32	1054	267	5799
16_50745656_G_A	missense_variant	ENSG00000167207	ENST00000300589	612	A/T	rs104895438	MODERATE	NOD2	Deleterious(1.000)	24.6	0.00741267	0.000232829	0	2	4.3e-10	4.82	0.0654	41	2531	24	7208	1.96e-06	3.39	0.0694	44	3690	21	6049	1	0.909	0.333	3	1085	21	6059
9_97367834_G_A	missense_variant	ENSG00000165140	ENST00000415431	244	R/W	rs200679026	MODERATE	FBP1	Deleterious(1.000)	28	0.0101543	0.000152354	0.00131926	2	0.301	0.778	0.0599	21	2551	77	7155	0.296	0.793	0.0462	32	3702	66	6004	0.748	0.881	0.111	10	1078	66	6014
9_97869536_C_T	missense_variant	ENSG00000158169	ENST00000289081	449	V/M	rs1800367	MODERATE	FANCC	Deleterious(0.993)	24.2	0.00365705	0.000565956	0.00408719	2	0.176	1.69	0.119	13	2559	22	7200	0.862	1.09	0.116	14	3720	21	6039	0.236	0.388	0.714	1	1087	21	6049
16_48130781_C_T	stop_gained	ENSG00000140798	ENST00000311303	1024	W/*	rs36102575	HIGH	ABCC12		41	0.0123933	0.0324863	0.0325	2	0.372	1.19	0.0365	39	2533	93	7139	0.241	1.24	0.0311	57	3677	75	5995	0.384	1.28	0.0713	17	1071	76	6004
